# Supplementary material for: Association between Dietary Pattern, Weight Loss, and Diabetes among Adults with a History of Bariatric Surgery: Results from the Qatar Biobank Study
Source: Nutrients. 2024 Jul 10;16(14):2194. doi: 10.3390/nu16142194 (PMC11279436; doi:10.3390/nu16142194)
Supplement: Supplementary file 1 [file nutrients-16-02194-s001.zip]

Archive with 1 entries (1 files):
- nutrients-3077637-supplementary.pdf
